# Supplementary material for: Neonatal Physical Growth Predicts Electroencephalography Power in Rural South African Children
Source: Brain Sci. 2024 May 29;14(6):552. doi: 10.3390/brainsci14060552 (PMC11201818; doi:10.3390/brainsci14060552)
Supplement: Supplementary file 1 [file brainsci-14-00552-s001.zip]

Archive with 1 entries (1 files):
- brainsci-2963561-supplementary.pdf
